# Supplementary material for: Uncommon Adverse Events of Immune Checkpoint Inhibitors in Small Cell Lung Cancer: A Systematic Review of Case Reports
Source: Cancers (Basel). 2024 May 16;16(10):1896. doi: 10.3390/cancers16101896 (PMC11119772; doi:10.3390/cancers16101896)
Supplement: Supplementary file 1 [file cancers-16-01896-s001.zip]

Archive with 1 entries (1 files):
- cancers-2978463-supplementary.pdf
